# Supplementary material for: Adherence to Clinical Practice Guideline Recommendations in Women with Gestational Diabetes and Associations with Maternal and Infant Health—A Cohort Study
Source: Nutrients. 2022 Mar 17;14(6):1274. doi: 10.3390/nu14061274 (PMC8949953; doi:10.3390/nu14061274)
Supplement: Supplementary file 1 [file nutrients-14-01274-s001.zip]

Archive with 1 entries (1 files):
- nutrients-1610506-supplementary.pdf
